# Supplementary material for: Influence of Laboratory Synthesized Graphene Oxide on the Morphology and Properties of Cement Mortar
Source: Nanomaterials (Basel). 2022 Dec 21;13(1):18. doi: 10.3390/nano13010018 (PMC9824886; doi:10.3390/nano13010018)
Supplement: Supplementary file 1 [file nanomaterials-13-00018-s001.zip]

Archive with 1 entries (1 files):
- nanomaterials-2061539-supplementary.pdf
